# Supplementary material for: Human alphacoronavirus replication and innate immune induction in airway culture systems
Source: mBio. 2025 Dec 10;17(1):e03203-25. doi: 10.1128/mbio.03203-25 (PMC12802182; doi:10.1128/mbio.03203-25)
Supplement: Spreadsheet S1 — Antibodies, smFISH probes, and qPCR primers. [file mbio.03203-25-s0001.xlsx]

## Sheet: Spreadsheet S1 Legend
Spreadsheet S1. Lists of smFISH probes, IFA antibodies, Western blot antibodies and qPCR primers.

## Sheet: smFISH probes
smFISH probes for GAPDH	Sequence			smFISH probe for 229E	Sequence
GAPDH_CDS_1	TACGACCAAATCCGTTGACT			hCov-229E-1	actaggacacacagcacttg
GAPDH_CDS_2	TTAAAAGCAGCCCTGGTGAC			hCov-229E-2	tgacggaacacgaaaccctt
GAPDH_CDS_3	ACAATATCCACTTTACCAGA			hCov-229E-3	agacggaacctcgagtaagg
GAPDH_CDS_4	ATGAAGGGGTCATTGATGGC			hCov-229E-4	aggttgttctgacgtttgta
GAPDH_CDS_5	GTAAACCATGTAGTTGAGGT			hCov-229E-5	acaggtttagtaaaggcctc
GAPDH_CDS_6	CCATGGGTGGAATCATATTG			hCov-229E-6	ccaagacttggtaccacaag
GAPDH_CDS_7	TTGACGGTGCCATGGAATTT			hCov-229E-7	aaaaccggtccaatcaccaa
GAPDH_CDS_8	TCCATTGATGACAAGCTTCC			hCov-229E-8	caggtttaacattaccggga
GAPDH_CDS_9	CTGGAAGATGGTGATGGGAT			hCov-229E-9	tccaaacagagacaccttca
GAPDH_CDS_10	CTTGATTTTGGAGGGATCTC			hCov-229E-10	acatcaaaccaaccggtact
GAPDH_CDS_11	CAGTGGACTCCACGACGTAC			hCov-229E-11	aagtgcagaagcaagagcgg
GAPDH_CDS_12	TTCTCCATGGTGGTGAAGAC			hCov-229E-12	atctcacaagttcacctgta
GAPDH_CDS_13	AGAGATGATGACCCTTTTGG			hCov-229E-13	ctttattaaggccacgttca
GAPDH_CDS_14	TCACACCCATGACGAACATG			hCov-229E-14	taagtacagcagtgctacgt
GAPDH_CDS_15	GCTGTTGTCATACTTCTCAT			hCov-229E-15	cataagacggaagtagccgt
GAPDH_CDS_16	AGGCATTGCTGATGATCTTG			hCov-229E-16	actgcagtagtcaacacact
GAPDH_CDS_17	CTAAGCAGTTGGTGGTGCAG			hCov-229E-17	ccctgttgtgtgagatttaa
GAPDH_CDS_18	AGTTGTCATGGATGACCTTG			hCov-229E-18	agcaaaatgccaagccaacg
GAPDH_CDS_19	CATGAGTCCTTCCACGATAC			hCov-229E-19	aaactcaagtcattaccgcc
GAPDH_CDS_20	CAGTGATGGCATGGACTGTG			hCov-229E-20	aagtagcttcttgttgagct
GAPDH_CDS_21	TAGAGGCAGGGATGATGTTC			hCov-229E-21	tagcagcgttcaatcatctt
GAPDH_CDS_22	TCAGCTCAGGGATGACCTTG			hCov-229E-22	gtaccataaggaaacgcctt
GAPDH_CDS_23	CACTGACACGTTGGCAGTGG			hCov-229E-23	catcaccttggtagaaagct
GAPDH_CDS_24	TTGGCAGGTTTTTCTAGACG			hCov-229E-24	agcaaggttctcattagcag
GAPDH_CDS_25	CACCTTCTTGATGTCATCAT			hCov-229E-25	ccacagctcaaaattggtgt
GAPDH_CDS_26	GCTGTTGAAGTCAGAGGAGA			hCov-229E-26	accactaagtgcattgtcta
GAPDH_CDS_27	CGTCAAAGGTGGAGGAGTGG			hCov-229E-27	ttttcggatggcacaacaca
GAPDH_CDS_28	GACAAAGTGGTCGTTGAGGG			hCov-229E-28	cttacgtgtgcatcgttgaa
GAPDH_CDS_29	GTCATACCAGGAAATGAGCT			hCov-229E-29	acttggtactgcaccagaaa
GAPDH_CDS_30	TGTTGCTGTAGCCAAATTCG			hCov-229E-30	caaacagcattcacccaaca
				hCov-229E-31	ggggtttcgaatactgtagt
				hCov-229E-32	tagctctacctctaacactt
				hCov-229E-33	tcaagctgttcgacactgac
				hCov-229E-34	ctttgtcaacaggtccagaa
				hCov-229E-35	tgtgccttttcatcaagttg
				hCov-229E-36	tctgttatatgcttccacac
				hCov-229E-37	acaccaactgtgcttatcat
				hCov-229E-38	tcgggtgttataaacgtgct
				hCov-229E-39	aacacgccaagtcataagct
				hCov-229E-40	acacaagaccacacagtagc

## Sheet: IFA antibodies
Primary Antibody	Antibody species	Blocking buffer	Dilution	Catalog number
HCoV-229E Nucleocapsid	Rabbit	2% BSA in 1X PBS	1.43056	Sino Biological 40640-V07E
HCoV-NL63 Nucleocapsid	Rabbit	2% BSA in 1X PBS	1.43056	Sino Biological 40641-T62
Secondary Antibody	Antibody species	Blocking buffer	Dilution	Catalog number
DAPI		2% BSA in 1X PBS	2.125
goat anti-mouse AF488	Mouse	2% BSA in 1X PBS	1.43056	A11029
goat anti-rabbit AF594	Rabbit	2% BSA in 1X PBS	1.43056	A32733

## Sheet: Western blot antibodies
Primary Antibody	Antibody species	Blocking buffer	Dilution (1:XXXX)	Catalog number
HCoV-229E Nucleocapsid	Rabbit	5% BSA in 1X TBST	2000	Sino Biological 40640-V07E
HCoV-NL63 Nucleocapsid	Rabbit	5% BSA in 1X TBST	2000	Sino Biological 40641-T62
	Rabbit	5% BSA in 1X TBST	2000	Abcam 32036
p-PKR
PKR	Rabbit	5% BSA in 1X TBST	2000	Cell Signaling 12297
p-eIF2a XP	Rabbit	5% BSA in 1X TBST	2000	Cell Signaling Technology 9721S
eIF2a	Rabbit	5% BSA in 1X TBST	2000	Cell Signaling Technology 9722S
ACE2	Rabbit	5% BSA in 1X TBST	3000	Cell Signaling 4355S
APN	Mouse	5% BSA in 1X TBST	3000	R & D systems MAB3815
IFIT1	Rabbit	5% Milk in 1X TBST	1000	Cell Signaling 14769
Viperin	Rabbit	5% Milk in 1X TBST	1000	Cell Signaling 13996
GAPDH	Rabbit	5% Milk in 1X TBST	3000	Cell Signaling 2118
Secondary Antibody	Antibody species	Blocking buffer	Dilution	Catalog number
Anti-rabbit IgG HRP-linked	Rabbit	Same as primary	3000	Cell Signaling 7074
Anti-mouse IgG HRP-linked	Mouse	Same as primary	3000	Cell Signaling 7076

## Sheet: qPCR primers
Gene name	Primer orientation	Sequence
IFNL1	Forward	CGCCTTGGAAGAGTCACTCA
	Reverse	GAAGCCTCAGGTCCCAATTC
IFNB	Forward	GTCAGAGTGGAAATCCTAAG
	Reverse	ACAGCATCTGCTGGTTGAAG
IFIT1	Forward	TGGTGACCTGGGGCAACTTT
	Reverse	AGGCCTTGGCCCGTTCATAA
OAS2	Forward	TTCTGCCTGCACCACTCTTCAACGA
	Reverse	GCCAGTCTTCAGAGCTGTGCCTTTG
18S	Forward	TTCGATGGTAGTCGCTGTGC
	Reverse	CTGCTGCCTTCCTTGAATGTGGTA
